# Supplementary material for: Effectiveness of Outpatient Pulmonary Rehabilitation in Patients with Surgically Resected Lung Cancer: A Retrospective Real-World Analysis
Source: Cancers (Basel). 2022 Jul 18;14(14):3479. doi: 10.3390/cancers14143479 (PMC9322504; doi:10.3390/cancers14143479)
Supplement: Supplementary file 1 [file cancers-14-03479-s001.zip]

Archive with 1 entries (1 files):
- cancers-1761809-supplementary.pdf
